# Supplementary material for: Pd-Catalyzed Aromatic Dual C-H Acylations and Intramolecular Cyclization: Access to Quinoline-Substituted Hydroxyl Isoindolones
Source: Molecules. 2024 Nov 15;29(22):5397. doi: 10.3390/molecules29225397 (PMC11596677; doi:10.3390/molecules29225397)
Supplement: Supplementary file 1 [file molecules-29-05397-s001.zip]

Archive with 1 entries (1 files):
- molecules-3303667-supplementary.pdf
